# Supplementary material for: A Taybi-Linder syndrome-related RTTN variant impedes neural rosette formation in human cortical organoids
Source: PLoS Genet. 2024 Dec 16;20(12):e1011517. doi: 10.1371/journal.pgen.1011517 (PMC11684760; doi:10.1371/journal.pgen.1011517)
Supplement: S1 Table — (XLSX) [file pgen.1011517.s011.xlsx]

## Sheet: Legend
S1 Table : Clinical features of all published cases with bi-allelic RTTN variants
Abbreviations:
NR: Not Reported
NA: Not Applicable
WG: Weeks of Gestation
C-section: Cesarean section
TOP: Termination Of Pregnancy
yo: years old
fs: frameshift

## Sheet: Table S1
PUBLICATION	Kheradmand Kia S. et al., Am. J. Hum. Genet., 2012 (1)				Shamseldin H. et al., Am. J. Hum. Genet., 2015 (2)						Grandone A. et al., Clin. Genet., 2016 (3)		Rump P. et al., BMC Med. Gen., 2016 (4)		Vora N.L. et al., Genet. Med., 2017 (5)	Wambach J.A. et al., Pediatr Res., 2018 (6)	Cavallin M. et al., Eur. J. Med. Genet., 2018 (7)	Chartier S. et al., Birth Defects Res., 2018 (8)			Stouffs K. at al., Eur. J. Med. Genet., 2018 (9)			Vandervore L. et al., Brain, 2019 (10)					Zakaria M. et al., Hum. Mut., 2019 (11)			Shaheen R. et al., Genet. Med., 2019 (12)			Imran Naseer M. I. et al., Saudi J. Biol. Sci., 2021 (13)	Chun Y. W. et al., Circulation, 2023 (14)	Romano F. et al., Front. Pediatr., 2023 (15)	Mudassir B. U. et al., Children,2023 (16)		Present study	TALS individuals
	PMID: 22939636				PMID: 26608784						PMID: 26940245		PMID: 26846091		PMID: 28518170	PMID: 29967526	PMID: 30121372	PMID: 29356416			PMID: 29883675			PMID: 30879067					PMID: 30927481			PMID: 30214071			PMID: 34012324	PMID: 36970983	PMID: 38178912	PMID: 37371259			PMID: 21474761, 21474760, 22302400, 26522830, 27591150, 27040866, 27312855, 29265708, 30368667, 33059947, 36802443, 21990275, 20857301, 21815888, 22581640, 22302400, 23794361, 26419500, 25735804, 26641461, 27312855, 28623346, 29263834, 30455926, 29391254, 29370840, 34405953, 36660028, 35450878, 37225827, 36622817, 38837402
PATIENT INFORMATION	Individual 1	Individual 2	Individual 3	Individual 4	Individual 5	Individual 6	Individual 7	Individual 8	Individual 9	Individual 10	Individual 11	Individual 12	Individual 13	Individual 14	Individual 15	Individual 16	Individual 17	Individual 18	Individual 19	Individual 20	Individual 21	Individual 22	Individual 23	Individual 24	Individual 25	Individual 26	Individual 27	Individual 28	Individual 29	Individual 30	Individual 31	Individual 32	Individual 33	Individual 34	Individual 35	Individual 36	Individual 37	Individual 38	Individual 39	Individual 40	64 reported individuals
Gender	M	M	F	M	M	M	M	M	M	M	M	F	F	F		M	M	M	F	M	F	F	F	F	F	F	NR	NR	F	M	M	M	M	M	M	M	M	F	F	F	M 24/60 (40%) ; F 36/60 (60%)
Family	Fam. 1			Fam. 2	Fam. 3			Fam. 4	Fam. 5		Fam. 6		Fam. 7		Fam. 8	Fam. 9	Fam. 10	Fam. 11			Fam. 12		Fam. 13	Fam. 14		Fam. 15	Fam. 16		Fam. 17			Fam. 18		Fam. 19	Fam. 20	Fam. 21	Fam. 22	Fam. 23		Fam. 24	44 families
Origin	Turkey			Cape Verde	Yemen			Saudi Arabia	Canada		Morocco		Europe		Unknown	Europe	Morocco	Unknown			Belgium		Syria	Turkey		Morocco	Turkey		Pakistan			?		?	Saudi Arabia	NR	Italian	Pakistan		Morocco
Consanguinity	Yes			Yes	Yes			Yes	Unknown		Yes		Unknown		Unknown	Unknown	Yes	No			No		Yes	Unknown		Yes	Yes		Yes			Yes		?	Yes	No	No	Yes		Yes	67% cases
Familial history	More than three healthy children			One healthy daughter	Two healthy daughters			Two healthy daughters	Two healthy children		Older healthy daughter and one spontaneous miscarriage		Two healthy children		Unknown	Unknown	One healthy daughter	One healthy son			One healthy son		Two healthy children	Unknown		Unknown	Unknown		Five healthy children			Unknown		Unknown	Unknown	None	Juvenile myoclonic epilepsy in mother, epilepsy due to cortical dysplasia in father	Three other distant relatives affected in the family		None
Death	NR	NR	NR	NR	NR	NR	NR	NR	Yes	Yes	NR	NR	NR	Yes	NR	Yes	NR	Yes	Yes	Yes	NR	NR	NR	NR	NR	NR	Yes	Yes	NR	NR	NR	NR	NR	NR	NR	NR	NR	NR	NR	NR
Age	-	-	-	-	-	-	-	-	2 months old	19 days old	-	-	-	12 years old	-	4 months	-	32 WG	28 WG	30 WG	-	-	-	-	-	-	31 WG	26 WG	-	-	-	-	-	-	-	-	-	-	-	-	Frequent before 3 y
Cause	-	-	-	-	-	-	-	-	Cardiorespiratory arrest	NR	-	-	-	NR	-	Acute and progressive respiratory failure	-	TOP	TOP	TOP	-	-	-	-	-	-	TOP	TOP	-	-	-	-	-	-	-	-	-	-	-	-	Mainly unknown, in context of benign infection
Mutation
Zygosity	Homozygous			Homozygous	Homozygous			Homozygous	Compound heterozygous		Homozygous		Compound heterozygous		Compound heterozygous	Compound heterozygous	Homozygous	Compound heterozygous			Compound heterozygous		Homozygous	Homozygous		Homozygous	Compound heterozygous		Homozygous			Homozygous		Homozygous	Compound heterozygous	Compound heterozygous	Compound heterozygous	Homozygous		Homozygous	Homozygous / Compound heterozygous
Genotype (NM_173630)	c.2796A>T			c.80G>A	c.2885+8A>G			c.3190A>C	c.1732G>C + c.5750A>G		c.2953A>G		c.4186delC + c.2594A>G		c.4480C>T + c.5143A>G	c.190G>T + c.32-3C>T	c.2953A>G	c.1526C > T + c.6273delC			c.2315G>A + c.3714A>G		c.1754A>G	c.2309+1093G>A		c.2953A>G	c.3705C>A + c.4748-19T>A		c.5648–5T>A			c.5746-20A>G		c.764G>A	c.5225A>G + c.6038G>T	c.5761_5775del + c.3962G>A	c.5500A>G + c.19A>G	c.57G > T		c.2953A>G	NR_023343 : RNU4ATAC Main genotypes : n.51G>A ; n.55G>A
Protein modification	p.Leu932Phe			p.Cys27Tyr	(p.Ser963*)			p.Lys1064Gln	p.Ala578Pro + p.Asp1917Gly		p.Arg985Gly + (p.Ser963_Arg985del + p.Val930Glyfs*6)		p.Glu1397Lysfs*7 + p.His865Arg		p.Thr1398Met + p.Asn1715Asp	p.Val64Phe + (p.Gly11Valfs*10)	p.Arg985Gly + (p.Ser963_Arg985del + p.Val930Glyfs*6)	p.Ser509Phe + p.Gln2092Asnfs*3			p.Arg772His + p.Lys1229Argfs*5		p.His585Arg	(p.Ser770_Val771ins10*)		p.Arg985Gly + (p.Ser963_Arg985del + p.Val930Glyfs*6)	p.Tyr1235* + (p.Gly1583Valfs*4)		(p.Ala1883Glyfs*6)			(p.Asp1917_Glu1942del)		p. Cys255Tyr	p.His1742Arg + p.Cys2013Phe	p.Lys1921_Ile1925del + p.Gly1321Asp	p.Asn1834Asp + p.Ile7Val	p.Glu19Asp		p.Arg985Gly + p.Ser963_Arg985del + p.Val930Glyfs*6	n.a
Mutation type(s)	Missense			Missense	Splicing intronic (fs)			Missense	Missense + Missense		Missense + (splicing exonic (in-frame deletion; fs))		fs + Missense		Missense + Missense	Missense + Splicing intronic (fs)	Missense + (splicing exonic (in-frame deletion; fs))	Missense + fs			Missense + splicing exonic (fs)		Missense	Splicing intronic (fs)		Missense + (splicing exonic (in-frame deletion; fs))	Nonsense + Splicing intronic (fs)		Splicing intronic (fs)			Splicing intronic (in-frame)		Missense	Missense + Missense	In-frame deletion + Missense	Missense + Missense	Missense		Missense; splicing exonic (in-frame deletion; fs)	Non-coding
GROWTH
At birth
Weeks of Gestation (WG)	38	NR	NR	40	At term	NR	NR	34	At term	37	At term	At term	NR	NR	NR	33	41	32	28	30 WG	40 WG	38 WG	At term	At term	At term	38+6	31	26	At term	At term	At term	NR	NR	NR	NR	NR	37	NR	NR	39
Mode of delivery	NR	NR	NR	NR	NR	NR	NR	C-section	NR	NR	Vaginal	Vaginal	NR	NR	NR	C-section	NR	TOP	TOP	TOP	NR	NR	NR	NR	NR	NR	TOP	TOP	NR	NR	NR	NR	NR	NR	NR	NR	C-section (placenta praevia)	NR	NR	NR
Birth weight (SD)	NR	NR	NR	NR	-4.1	NR	NR	-2	-4	-6	1.47	1.7	-0.8	-1.5	NR	-0.8	-2	-1	-1.5	-1.5	-1.3	-2.4	NR	1.9kg	2.8kg	2270 grams	-2 (1030g)	-1.88 (650g)	NR	NR	NR	NR	NR	NR	NR	NR	Not available but reported to be normal	NR	NR	-4	-4,1 [-7,9 ; -1,6]
Birth length (SD)	NR	NR	NR	NR	NR	NR	NR	-3.5	-5	-6	-2.3	-2.9	-2.6	0.2	NR	-2.1	<-4	NR	-2	NR	-2	-2.4	NR	NR	NR	NR	-2 (36cm)	-1.3 (32cm)	NR	NR	NR	NR	NR	NR	NR	NR	Not available but reported to be normal	NR	NR	-4	-5,8 [-9,5 ; -2]
Head circumference (SD)	NR	NR	NR	NR	NR	NR	NR	-4.7	-5	-4.5	-5.5	-5.3	-2.7	-2.7	NR	-1.5	<-4	-2.9	-2.5	NR	-3.2	-3.4	NR	NR	NR	-4.5	-3 (25cm)	-3 (20cm)	NR	NR	NR	Microcephaly	Microcephaly	-3	NR	NR	Not available but reported to be normal	NR	NR	-9	-5,0 [-9 ; -1,6]
At last observation	12 years	14 years	18 years	16 years	12 years	11 years	6 years	5.5 years	Newborn	Newborn	35 months	21 months	5 years	10 years	NR	6 weeks	5 years. 9 months	Fetus	Fetus	Fetus	26 years	22 years	6 years	29 years old	28 years old	9.5 years old	Fetus	Fetus	60 years	57 years	43 years	8 years	20 years	21 months	2 years old	NR	8 years and 3 months	10 years	8 years	13 years old
Weight (SD)	-2	NR	NR	0	-8.1	-12.6	-10.2	-2.8	-4	-6	-5.4	-5	-1.3	NR	NR	-3.4	-4	NA	NA	NA	-0.25	-1.7	-3.5	Obesity	Obesity	0	NA	NA	NR	NR	NR	NR	NR	NR	NR	NR	- (42.2 kg)	NR	NR	-1.5	-4,5 [-8,7 ; -2]
Height (SD)	-2	-1	NR	-2.5	-5.6	-7.2	-5	-4.1	-5	-6	-4.8	-6.4	-3.5	-4.5	Growth restriction	-3.4	-4	NA	NA	NA	-2	-2.8	-2.5	-5	-5	-2	NA	NA	Darwfism	Darwfism	Darwfism	-3	NR	2	NR	NR	- (138 cm)	Short stature	Short stature	-4	-6,4 [-10 ; -3,3]
Head circumference (SD)	-2.5	-2	NR	0	-8.2	-8.2	-8.1	-11.3	-5	-4.5	-9.3	-10.5	-4.4	-5.2	Microcephaly	-4.9	-10	NA	NA	NA	-4.5	-4.5	-6	-8	-8	-2	NA	NA	Microcephaly	Microcephaly	Microcephaly	-5.5	Microcephaly	-4.5	-4	NR	- (51 cm)	Microcephaly	Microcephaly	-10.5 (9 yo)	-7,8 [-10 ; -4]
CENTRAL NERVOUS SYSTEM
Cognition
Intellectual disability	Severe	Moderate	Moderate	Severe	Severe	Severe	Severe	NR	NR	NR	Severe	Severe	Moderate	Moderate	NR	NR	Severe	NA	NA	NA	Severe	NR	NR	Moderate	Moderate	Severe	NA	NA	Moderate	Moderate	Moderate	Severe	Yes	NR	Mild to moderate	No neurocognitive impairment	Moderate ?	Yes	Yes	Moderate	Variable
Behavior and communication skills	Temper tantrum	Friendly	Friendly	Friendly	NR	NR	NR	NR	NR	NR	NR	NR	NR	NR	NR	NR	Hyperkinesia with incessant agitation and crying, severe sleep disorders	NA	NA	NA	Poor communication, understand simple commands	Aggressive outbrusts	Intolerance to frustration, inappropriate tantrums and emotional lability	Cheerful and social behavior	Very anxious in new environements	Hypotonic	NA	NA	Aggressive behavior	Aggressive behavior	Aggressive behavior	NR	NR	NR	NR	Normal	Attention deficit hyperactivity disorder, aggressiveness	mood disturbance	mood disturbance	NR	Variable
Speech at last observation	Few words, dysarthria	Few words, dysarthria	NR	No speech, drooling	No speech	NR	NR	Severely limited	NR	NR	No speech	No speech	First word at 1.6 year, speaks well	20 words	NR	NR	No speech	NA	NA	NA	No speech	NR	Few words	Limited to words, echolalia, no speech at age 2-3 years	Limited to words, echolalia	Never spoke	NA	NA	Few words	Few words	Few words	NR	NR	None	NR	Normal	Slow speech progression at 18 months, severe speech impairment	absent	absent	NR
Age of sitting	NR	NR	NR	NR	18 months	NR	NR	9-10 months	NR	NR	NR	21 months	NR	NR	NR	NR	Unknown but able	NA	NA	NA	NR	NR	18 months	NR	NR	NR	NA	NA	NR	NR	NR	NR	NR	Delayed	NR	Normal	8 months	NR	NR	NR
Age of walking	NR	NR	NR	No deambulation	24 months	NR	NR	16 months	NR	NR	20 months	No walking	2,6 years	2,4 years	NR	NR	None	NA	NA	NA	18 months	NR	30 months	1,5 years	Able to walk	Never unassisted	NA	NA	NR	NR	NR	NR	NR	No walking	NR	Normal	17 months	NR	NR	NR
Seizures	Yes	Yes	Yes	Yes	No	No	No	No	No	No	No	No	No	No	No	Yes, multiple events a day, drug-resistant	No	NA	NA	NA	NR	NR	NR	No	No	No	NA	NA	No	No	No	Yes	NR	NR	Yes	No	No	Yes	Yes	No	Rare
Others neurological symptoms	Pyramidal signs	-	-	Spastic tetraparesis	Brisk reflexes	-	-	-	-	-	-	-	-	Stiff movements	-	Appendicular hypertonia with normal deep tendon reflexe	Hyperkinetic movement disorders, self-injurious behavior, motor stereotypies, axial hypotonia, limb spasticity	NA	NA	NA	Attention disorder	-	-	-	-	-	NA	NA	Mild generalized hypotonia and weakness	Mild generalized hypotonia and weakness	Mild generalized hypotonia and weakness	Sleep-interrupting	-	-	-	-	Mild global hypotonia at birth	-	-	-
Brain MRI	Yes (1 year)	Yes (14 years)	No	Yes (7 years)	Yes	No	No	Yes	Yes	Yes	Yes (17 months)	Yes (3 months)	Yes	Yes	No (ultrasound findings)	Yes	Yes (1 months, then 2 years)	Yes (in utero)	Yes (in utero)	Yes (in utero)	Yes (24 years)	Yes (20 years)	Yes (4.5 years)	No	No	Yes	Yes	Yes	No	No	Yes (43 years)	No	No	Yes	Yes	No	Yes	Yes	NR	Yes (in utero)
Cerebral size and shape	-	-	-	-	-	-	-	-	Severe cerebral hypoplasia, incomplete separation of the cerebral hemispheres, large posterior cyst	Severe cerebral hypoplasia	-	-	-	-	-	Cerebral hypoplasia, bilateral frontal cortical dysplasia	Extremely reduced frontal lobes	-	-	-	-	-	-	-	-	-	-	-	-	-	Markedly reduced volume of the cerebral lobes	-	-	-	Mild atrophy	-	-	-	-	-	Marked microcephaly (98%) Frontal lobe atrophy (18%)
Gyration	Assymetric R>L and irregular, involving the posterior frontal-perisylvian and parietal regions	Extensively assymetric R>L and irregular, involving the posterior frontal-perisylvian and parietal regions	-	Irregular, with perisylvian, parietal and occipital polymicrogyria	Bilateral pachygyria and shallow Sylvain fissures	-	-	Simplified gyration	Multiple areas of lissencephaly and/or pachygyria and polymicrogyria	Reduced gyration	Lissencephaly	Lissencephaly	Diffuse pachygyria	Mild lissencephaly, posterior frontal pachygyria with thick cortex	-	Simplified gyral pattern	Bilateral generalized dysgyria, combined with areas of polymicrogyria and temporal agyria	Simplified gyral pattern	Simplified and delayed gyral pattern with only the central sulcus being present, widely opened lateral sulcus	Simplified gyral pattern	Pachygyria more pronounced over the perisylvian areas	Pachygyria more pronounced over the perisylvian areas	Polymicrogyria more pronounced over the frontal and perisylvian areas	-	-	Diffuse pachygyria with thin cortex	Simplified gyration	Lissencephaly	-	-	Enlarged cerebral sulci, normal gyration pattern	-	-	Polymicrogyria	-	-	Abnormal gyration	simplified	-	Pachygyria	Abnormal gyration (53%): polymicrogyria, pachygyria, lissencephaly
Grey matter heterotopia	NR	NR	NR	NR	NR	NR	NR	NR	Yes (Periventricular)	NR	Yes (Periventricular)	Yes (Periventricular)	NR	Yes (Subcortical)	NR	NR	NR	NR	Yes (Periventricular)	NR	NR	NR	NR	NR	NR	Yes	NR	NR	NR	NR	NR	-	-	-	NR	NR	NR	-	-	NR	Rare (< 10%)
Reduced white matter	Yes	NR	NR	Yes	NR	NR	NR	NR	NR	NR	NR	NR	NR	NR	NR	Yes	NR	NR	NR	NR	Yes	Yes	NR	NR	NR	NR	NR	NR	NR	NR	NR	-	-	Yes (delayed myelination)	NR	NR	NR	Yes	-	Yes (delayed myelination)	Rare (< 10%)
Ventricles	Mildly enlarged lateral ventricles	Mildly enlarged lateral ventricles	-	-	-	-	-	-	Abnormal ventricular system	Enlarged	-	-	-	-	-	Dilatation of the occipital and temporal horns	-	-	-	-	Mildly enlarged posterior horns of lateral ventricles	-	-	-	-	Ventriculomegaly/hydrocephalus	-	-	-	-	Normal	-	-	-	-	-	-	-	-	-	Ventriculomegaly (< 10%)
Corpus callosum	Thin	Mildly short	-	Normal to mildly thick	-	-	-	-	Dysgenesis	Agenesis	-	-	-	-	Absent	Agenesis	Partial posterior agenesis	-	Short and thin	-	Thin and hypoplastic	Normal	Thin	-	-	Agenesis	-	-	-	-	-	-	-	-	-	-	-	-	-	Mild hypoplasia	Absent or dysplastic (58%)
Cerebellum	Normal	-	-	Normal	-	-	-	-	Severe cerebellar hypoplasia	Severe cerebellar hypoplasia	-	-	-	-	Cerebellar hypoplasia	-	-	-	-	-	Normal	-	-	-	-	-	-	-	-	-	Normal	-	-	-	-	-	Hypodysplasia, abnormal foliar pattern, reduced hemispheric volume	-	-	Normal	Vermis hypoplasia (22%)
Other CNS malformations	-	-	-	-	-	-	-	-	-	-	Pons hypoplasia	Pons hypoplasia, quadrigeminal cistern arachnoid cyst extending into the right occipital region	Abnormal hyppocampus	-	Severely malformed calvarium, intracranial cyst	Pontocerebellar hypoplasia, optic nerve hypoplasia, seizure	Interhemispheric arachnoid cyst	-	-	-	Small pineal cyst, normal basal ganglia and brainstem	Small pineal cyst, normal basal ganglia and brainstem	Bilateral multifocal white matter T2 FLAIR hyperintensities and mild hypoplasia of the superior vermis	-	-	-	Large posterior interhemispheric cyst, occipital schizencephaly, simplified insular cortex	Large posterior interhemispheric cyst, cerebral schizencephalic clefts	-	-	Normal brainstem	-	-	-	-	-	Arachnoid cysts, venous anomaly in the left posterior temporal region, white matter gliosis	-	-	-	Arachnoid cysts (22%), Hydrocephaly (5%)
Electroencephalogram	Intermittent fast activity in left centro-parietal and temporal areas; slow waves in bilateral frontal areas	-	-	Clusters of peak waves in left fronto-central and temporal areas	-	-	-	-	-	-	-	-	-	-	-	Intermittent burst suppression	Rapid alpha like rhythm with fronto-temporal spikes	NA	NA	NA	-	-	-	-	-	Diffuse abnormalities	NA	NA	-	-	-	Hypsarrhythmia	-	-	-	-	Hyperexcitability, epileptic abnormalities	-	-	-	n.a
MORPHOLOIGCAL ABNORMALITIES
Head and neck	-	-	-	-	Craniofacial dysmorphism	-	-	Craniofacial dysmorphism, craniosynostosis	Sloping forehead, prominent eyes, micrognathia, high broad nasal bridge	Sloping forehead, similar appearence to the brother	Receding forehead and chin, protruding nose, hypotelorism with prominent eyes, slightly upturned palpebral fissures, simple helices	Receding forehead and chin, protruding nose, hypotelorism with prominent eyes, slightly upturned palpebral fissures, simple helices	-	-	Severely malformed calvarium	Metopic ridging, occipital prominence, microstomia, microretrognathia, smooth philtrum, relatively large, cupped, low-set ears	Craniofacial dysmorphism	-	-	-	Sloping forehead and prominent nose	Small forehead, sightly extruding eyes	No major facial dysmorphisms	Mild synophrys, small bi-temporal diameter, receding forehead, nose appearing disproportionately large, prominent eyes	Mild synophrys, small bi-temporal diameter, receding forehead, large nose, prominent eyes, asymmetric face	Congenital eyelid malformation, prominent nose	Slopping forehead, retrognathia, prominent nose	Slopping forehead, retrognathia, prominent nose	Sloping forehead, high nasal bridge	Sloping forehead, high nasal bridge	Sloping forehead, high nasal bridge	Prominent ears, prominent nose, prominent upper jaw	-	Beaked nose, long philtrum, micrognathia	Sloping forehead large ears, abnormal triangular appearance of the frontal skull bones	-	-	Narrow forehead, bulging eyes, pointed nose, fuller lips, broad mouth	-	Proeminent occiput, alopecia	Sloping forehead, round face, metopic ridge, sparse hair/eyebrows/eyelashes, exophtalmia, microtia, prominent beaked nose, microretrognathism
Hands / Feet	-	-	-	-	-	-	-	-	Bilateral clubfeet	-	-	-	Bilateral metatarsus primus varus	-	-	Bilateral syndactyly of fourth and fifth fingers and of second to fifth toes	-	-	-	-	Right Poland anomaly	-	Persistent foetal pads, short and squared fingernails, bilateral overlapping toes, left clinodactyly of the fourth toe	-	-	-	Bilateral clinodactyly of fifth fingers	Bilateral clinodactyly of fifth fingers	Brachydactyly	Brachydactyly	Brachydactyly	-	-	Broad thumbs	-	-	-	-	-	-	Brachydactyly (57%), dysplastic nails (33%)
Musculoskeletal system	-	-	-	-	-	-	-	-	Joint contractures	Joint contractures	-	-	-	-	-	Bilateral contractures of knees and ankles, mild camptodactyly with contractures of interphalangeal joints	-	-	-	-	-	-	-	-	Elbow contracture	-	-	-	Bilateral extension defects in elbows	Bilateral extension defects in elbows	Bilateral extension defects in elbows	-	-	-	-	-	-	-	-	Ossification delay, 11 pair of ribs	Spondylometaphyseal dysplasia with enlarged metaphyses (38%), platyspondyly (16%), joint contractures (33%), dislocations (31%), delayed bone age (56%)
Heart	Normal	-	-	Normal	-	-	-	-	-	-	Atrial septal defect	Atrial septal defect	-	Tetralogy of Fallot, restrictive cardiomyopathy	-	-	Normal	-	-	-	-	-	-	-	-	-	-	-	Normal	Normal	Normal	-	-	-	-	Infantile dilated cardiomyopathy	Patent ductus arteriosus	-	-	-	Cardiac defects (14%)
Abdominal examination	Small kidney volume	-	-	Normal	Single kidney	Right pelvic ectopic kidney	-	-	-	Duodenal atresia	Normal kidneys	Normal kidneys	-	-	-	Bilateral pyelocaliectasis	-	-	-	-	-	-	-	-	-	-	-	-	Normal	Normal	Normal	-	-	-	-	-	Enlarged renal pelvis	-	-	-	Renal abnormalities (5%)
Genitals	-	-	-	-	-	Hypospadias and undescended testis	-	-	-	Cryptorchidism	Bilateral cryptorchidism	-	-	-	-	Microphallus, cryptorchidism	-	-	-	-	-	-	-	Premature puberty	Premature puberty	Double uterus	-	-	-	-	-	-	-	-	-	-	-	-	-	-	Genital abnormalities in 46% males (cryptorchidism, micropenis)
Skin	-	-	-	-	-	-	-	-	-	-	Severe congenital dermatitis (diffuse eczema)	Severe congenital dermatitis (diffuse eczema)	-	Dry skin	-	-	Normal	-	-	-	-	Eczema	-	-	-	-	-	-	-	-	-	Hyperpigmented	-	-	-	-	-	-	-	Eczema	Dry skin / ichtyosis (24%) Hyperkeratosis (13%)
Ophtalmologic abnormalities	Normal	-	-	Normal	-	-	-	-	-	-	-	-	-	Posterior embryotoxon	-	Bilateral microophthalmia, rudimentary retinal vasculature, hypoplastic optic nerves, and pale optic disks	-	-	-	-	-	Hypermetropia	-	-	-	Hypertelorism	-	Hypertelorism	Normal	Normal	Normal	-	-	-	-	-	Eye movment disorder	Retinal lesions and bilateral cataracts	Bilateral cataract	-	Retinal abnormalities (16%) Cataract (5%)
Hearing	Normal	-	-	Normal	Mild bilateral hearing loss	-	-	-	-	-	Normal	Normal	-	-	-	-	-	NA	NA	NA	-	-	-	-	-	-	NA	NA	Normal	Normal	Normal	-	-	-	-	-	-	-	-	-	Sensorineural hearing loss (7%)
Other symptoms	-	-	-	-	-	-	Sacral dimple	-	-	-	-	-	Frequent upper respiratory infections	Ascites and frequent respiratory infections	-	-	-	-	-	-	-	-	-	-	-	-	-	-	-	-	-	-	-	-	-	-	-	-	-	-

## Sheet: References
References:
(1) Kheradmand Kia S, Verbeek E, Engelen E, Schot R, Poot RA, de Coo IFM, et al. RTTN Mutations Link Primary Cilia Function to Organization of the Human Cerebral Cortex. Am J Hum Genet. 2012 Sep 7;91(3):533–40
(2) Shamseldin H, Alazami AM, Manning M, Hashem A, Caluseiu O, Tabarki B, et al. RTTN Mutations Cause Primary Microcephaly and Primordial Dwarfism in Humans. Am J Hum Genet. 2015 Dec 3;97(6):862–8
(3) Grandone A, Torella A, Santoro C, Giugliano T, del Vecchio Blanco F, Mutarelli M, et al. Expanding the phenotype of RTTN variations: a new family with primary microcephaly, severe growth failure, brain malformations and dermatitis. Clin Genet. 2016 Nov 1;90(5):445–50
(4) Rump P, Jazayeri O, van Dijk-Bos KK, Johansson LF, van Essen AJ, Verheij JBGM, et al. Whole-exome sequencing is a powerful approach for establishing the etiological diagnosis in patients with intellectual disability and microcephaly. BMC Med Genomics. 2016 Dec 4;9(1):7
(5) Vora NL, Powell B, Brandt A, Strande N, Hardisty E, Gilmore K, et al. Prenatal Exome Sequencing in Anomalous Fetuses: New Opportunities and Challenges. Genet Med. 2017 Nov 1;19(11):1207
(6) Wambach JA, Wegner DJ, Yang P, Shinawi M, Baldridge D, Betleja E, et al. Functional characterization of biallelic RTTN variants identified in an infant with microcephaly, simplified gyral pattern, pontocerebellar hypoplasia, and seizures. Pediatr Res. 2018 Sep 1;84(3):435–41
(7) Cavallin M, Bery A, Maillard C, Salomon LJ, Bole C, Reilly ML, et al. Recurrent RTTN mutation leading to severe microcephaly, polymicrogyria and growth restriction. Eur J Med Genet. 2018 Dec 1;61(12):755–8
(8) Chartier S, Alby C, Boutaud L, Thomas S, Elkhartoufi N, Martinovic J, et al. A neuropathological study of novel RTTN gene mutations causing a familial microcephaly with simplified gyral pattern. Birth Defects Res. 2018 Apr 17;110(7):598–602
(9) Stouffs K, Moortgat S, Vanderhasselt T, Vandervore L, Dica A, Mathot M, et al. Biallelic mutations in RTTN are associated with microcephaly, short stature and a wide range of brain malformations. Eur J Med Genet. 2018 Dec 1;61(12):733–7
(10) Vandervore L V., Schot R, Kasteleijn E, Oegema R, Stouffs K, Gheldof A, et al. Heterogeneous clinical phenotypes and cerebral malformations reflected by rotatin cellular dynamics. Brain. 2019;142(4):867–84
(11) Zakaria M, Fatima A, Klar J, Wikström J, Abdullah U, Ali Z, et al. Primary microcephaly, primordial dwarfism, and brachydactyly in adult cases with biallelic skipping of RTTN exon 42. Hum Mutat. 2019 Jul 1;40(7):899–903
(12) Shaheen R, Maddirevula S, Ewida N, Alsahli S, Abdel-Salam GMH, Zaki MS, et al. Genomic and phenotypic delineation of congenital microcephaly. Genet Med. 2019 Mar 1;21(3):545
(13) Imran Naseer M, Abdulrahman Abdulkareem A, Yousef Muthaffar O, Chaudhary AG. Exome sequencing reveled a compound heterozygous mutations in RTTN gene causing developmental delay and primary microcephaly. Saudi J Biol Sci. 2021 May 1;28(5):2824
(14) Chun YW, Miyamoto M, Williams CH, Neitzel LR, Silver-Isenstadt M, Cadar AG, et al. Impaired Reorganization of Centrosome Structure Underlies Human Infantile Dilated Cardiomyopathy. Circulation. 2023 Apr 25;147(17):1291–303
(15) Romano F, Amadori E, Madia F, Severino M, Capra V, Rizzo R, et al. Case Report: Novel biallelic moderately damaging variants in RTTN in a patient with cerebellar dysplasia. Front Pediatr. 2023 Dec 21;11:1326552
(16) Mudassir BU, Agha Z. Microcephaly, Short Stature, Intellectual Disability, Speech Absence and Cataract Are Associated with Novel Bi-Allelic Missense Variant in RTTN Gene: A Seckel Syndrome Case Report. Children (Basel) 2023 Jun 8;10(6):1027
